# Supplementary material for: Epigenetic regulation of beta-endorphin synthesis in hypothalamic arcuate nucleus neurons modulates neuropathic pain in a rodent pain model
Source: Nat Commun. 2023 Nov 9;14:7234. doi: 10.1038/s41467-023-43022-7 (PMC10636187; doi:10.1038/s41467-023-43022-7)
Supplement: Supplementary file 4 — Source data [file 41467_2023_43022_MOESM4_ESM.xlsx]

## Sheet: Figure 1a
Figure 1a
		sham								CCI-ION
	No.	0 d	7 d	14 d	21 d	28 d			No.	0 d	7 d	14 d	21 d	28 d
	1	18.337	11.8831	11.695	11.8831	15.1356			1	9.07821	9.07821	4.2462	2.88403	1.84563
	2	15.3083	15.3083	15.3083	18.0362	11.695			2	15.3083	7.94328	1.57761	3.67221	4.39874
	3	15.3083	9.85953	13.6869	17.6321	9.07821			3	15.5545	14.234	3.67221	2.06504	3.67221
	4	14.234	15.3083	11.695	15.3083	15.5545			4	18.0362	11.695	1.45656	2.47359	4.2462
	5	13.8722	18.337	18.0362	11.695	15.3083			5	14.234	7.65343	2.80543	1.57761	2.64241
	6	10.0855	15.3083	11.695	10.0855	18.7869			6	15.3083	15.3083	1.57761	3.67221	1.57761
	7	11.695	18.0362	18.337	9.07821	13.6869			7	11.695	11.8831	3.73126	2.19713	2.47359
	8	18.337	11.695	14.234	15.3083	11.695			8	18.337	13.8722	1.17589	1.99695	3.57978
	9	18.337	10.7682	14.234	18.337	14.8036			9	15.3083	15.3083	1.90546	2.80543	2.80543
	10	11.695	15.3083	18.0362	13.8722	14.234			10	13.6869	13.066	2.80543	1.33001	1.33001
	AVERAGE	14.7209	14.1812	14.6958	14.1236	13.9978			AVERAGE	14.6547	12.0042	2.49537	2.46742	2.85716
	SD	2.99398	2.96275	2.67516	3.34866	2.66628			SD	2.74986	2.89666	1.10669	0.7981	1.08939
	SEM	0.94678	0.936904	0.84596	1.05894	0.843151			SEM	0.869583	0.916003	0.349965	0.252381	0.344495

## Sheet: Figure 1b
Figure 1b
	sham								AVERAGE
		c-fos	left	5	8	14	9		9
			right	6	4	12	11		8.25
	CCI-ION
		c-fos	left	17	25	22	13		19.25
			right	14	23	18	18		18.25

## Sheet: Figure 1d
Figure 1d
		sham					CCI-ION
		sample 1	sample 2	sample 3	AVERAGE		sample 1	sample 2	sample 3	AVERAGE
	rno-miR-27a-3p	0.914147	1.02847	1.05738	1		2.07053	2	1.79862	1.95638
	rno-miR-30a-3p	0.832583	1.06118	1.10624	1		1.37554	1.19748	1.19748	1.25683
	rno-miR-30d-5p	0.893708	1.18746	0.918834	1		2.51403	2.23457	2.56685	2.43848
	rno-miR-30e-3p	1.01831	1.01831	0.96338	1		1.6358	1.61328	1.79005	1.67971
	rno-miR-100-5p	1.04433	0.967667	0.988	1		1.62451	1.81504	1.8025	1.74735
	rno-miR-1298	1.01855	0.997591	0.983857	1		1	1.14076	1.23971	1.12682
	rno-miR-145-5p	1.09682	0.941695	0.961482	1		1.50525	1.68179	1.8025	1.66318
	rno-miR-152-3p	0.945527	0.945527	1.10895	1		1.25701	1.04247	1.00696	1.10214
	rno-miR-184	0.998976	0.945089	1.05594	1		1.81504	2	1.8025	1.87251
	rno-miR-192-5p	0.570338	1.25692	1.17274	1		1.31039	1.31951	1.05702	1.22897
	rno-miR-199a-5p	0.96064	0.798083	1.24128	1		2.85314	2.02817	2.27511	2.38547
	rno-miR-203a-3p	0.969527	0.969527	1.06095	1		2.9897	3.27161	3.11666	3.12599
	rno-miR-322-3p	0.954808	1.22543	0.819766	1		1.85318	1.82766	1.93187	1.8709
	rno-miR-351-5p	0.998471	0.893656	1.10787	1		1.04641	1.25476	1.7411	1.34742
	rno-miR-423-3p	0.947392	1.00141	1.0512	1		1.64718	1.65864	1.59107	1.6323
	rno-miR-451-5p	0.985168	1.06322	0.95161	1		2.28153	2.2974	2.75108	2.44334

## Sheet: Figure 1e
Figure 1e
			control
			sample 1	sample 2	sample 3	sample 4	sample 5	sample 6	sample 7			AVERAGE
		hsa-miR-30d-5p	0.497831	1.43767	1.05975	1.78229	1.75775	0.174794	0.28992			1
		hsa-miR-199a-5p	0.499485	0.875704	0.772986	0.706379	0.558069	1.58944	1.99794			1
		hsa-miR-203a-3p	0.270623	1.11292	0.330874	1.47873	0.596402	2.12043	1.09002			1
		hsa-miR-451-5p	0.265112	0.216835	0.996313	1.69898	2.62929	0.826262	0.367208			1
			TN
			sample 1	sample 2	sample 3	sample 4	sample 5	sample 6	sample 7	sample 8	sample 9	AVERAGE
		hsa-miR-30d-5p	1.03527	1.7411	1.39474	2.56685	2.53151	1.95884	2.18859	0.586417	0.429283	1.60362
		hsa-miR-199a-5p	0.653253	0.904827	0.949812	0.680994	0.798694	2.45499	2.06439	1.51122	0.821148	1.20437
		hsa-miR-203a-3p	1.67847	1.81145	2.12453	2.40684	1.49189	2.84247	4.04781	3.64809	4.78044	2.75911
		hsa-miR-451-5p	1.16589	1.30263	0.454209	1.47573	1.67183	1.86791	2.31567	3.53431	3.36692	1.90612

## Sheet: Figure 1f
Figure 1f
			BRAIN AREAS
			ARC	ACC	AMY	DR	HIP	ILN	LC	NTS	NAc	PAG	PBN	PVN	S1	SN	SON	TNC
	miR-203a-3p	sample 1	0.806075	1.01396	0.426317	0.469761	0.986233	0.82932	0.441351	0.972655	1.48452	0.395021	0.366021	0.80107	0.697372	0.532185	0.959264	0.469761
		sample 2	0.869939	0.586417	0.238159	0.366021	0.852635	0.316439	0.386891	0.503478	1.46409	0.087778	0.351111	0.607097	0.598739	0.386891	0.965936	0.463294
		sample 3	1.5358	0.779165	0.50698	0.411796	1.15669	0.395021	0.63728	0.615572	1.03527	0.41466	0.687771	0.784584	0.895025	0.624165	0.582367	0.558644
		sample 4	0.767897	0.650671	0.166086	0.496546	1	0.353553	0.348686	1.1019	0.712025	0.323088	0.257028	0.68302	1.13288	0.447513	0.503478	0.517632
		sample 5	1.02029	0.806642	0.582367	0.840896	0.707107	0.726986	0.747425	1.01396	0.823591	0.68302	1.04972	0.852635	1.08674	0.747425	0.641713	0.779165
		AVERAGE	1	0.767371	0.383982	0.517004	0.940533	0.524264	0.512327	0.841514	1.1039	0.380713	0.54233	0.745681	0.882151	0.547636	0.730552	0.557699

## Sheet: Figure 1g
Figure 1g
			ARC			NAc			HIP
			sham	CCI-ION		sham	CCI-ION		sham	CCI-ION
	miR-203a-3p	sample 1	1.05541	3.5011		1.02584	0.894592		0.966229	0.879915
		sample 2	1.17105	2.69038		0.95714	1.04196		1.09462	0.739918
		sample 3	0.822341	3.33528		0.984049	1.12451		0.889112	1.01779
		sample 4	0.951192	2.63501		1.03297	1.03476		1.05003	0.910946
		AVERAGE	1	3.04044		1	1.02396		1	0.887142

## Sheet: Figure 1h
Figure 1h

## Sheet: Figure 1i
Figure 1i
			TG	ARC
	miR-203a-3p	sample 1	1.07127	9.78112
		sample 2	1.29175	10.0561
		sample 3	0.636982	10.4832
		AVERAGE	1	10.1068

## Sheet: Figure 1j
Figure 1j
			sham						CCI-ION
	miR-203a-3p		sample 1	sample 2	sample 3	sample 4	AVERAGE		sample 1	sample 2	sample 3	sample 4	AVERAGE
		0 d	0.999952	1.01391	0.986185	0.999952	1		1.03521	1.04242	0.999952	0.959218	1.0092
		7 d	0.993045	1.05697	1.08668	1.02096	1.03941		1.36604	1.34723	1.53687	1.44393	1.42352
		14 d	0.96589	0.901207	0.959218	1.09424	0.980139		2.94854	2.41162	3.65533	3.20428	3.05494
		21 d	0.959218	1.00691	0.926544	1.04242	0.983771		3.31728	3.03143	3.24901	2.372	2.99243
		28 d	0.864496	0.806603	0.852594	0.864496	0.847047		3.50642	2.9139	2.96661	3.14027	3.1318

## Sheet: Figure 1l
Figure 1l
	NeuN							%						AVERAGE
		colocalized	23	41	35	31
		miR-203a-3p	24	43	41	32
		colocalized/miR-203a-3p	0.958333	0.953488	0.853659	0.96875		95.8333	95.3488	85.3659	96.875			93.3558
	GFAP
		colocalized	1	1	1	1
		miR-203a-3p	62	45	58	48
		colocalized/miR-203a-3p	0.016129	0.0222222	0.0172414	0.0208333		1.6129	2.22222	1.72414	2.08333			1.91065
	CD11b
		colocalized	1	1	1	3
		miR-203a-3p	57	30	52	38
		colocalized/miR-203a-3p	0.0175439	0.0333333	0.0192308	0.0789474		1.75439	3.33333	1.92308	7.89474			3.72638

[truncated: 82 more sheets: Figure 2a, Figure 2b, Figure 2c, Figure 2d, Figure 2e, Figure 2f, Figure 2g, Figure 2h, Figure 2i, Figure 3b, Figure 3d, Figure 3f, Figure 3g, Figure 3h, Figure 3i, Figure 4a, Figure 4b, Figure 4c, Figure 4d, Figure 4e …]
